# Supplementary material for: Genetic diversity and population structure in the endangered tree Hopea hainanensis (Dipterocarpaceae) on Hainan Island, China
Source: PLoS One. 2020 Nov 30;15(11):e0241452. doi: 10.1371/journal.pone.0241452 (PMC7703895; doi:10.1371/journal.pone.0241452)
Supplement: S1 File — (XLSX) [file pone.0241452.s001.xlsx]

## Sheet: Genotype for H. hainanensis
SSR genotypes of 76 Hopea hainanensis individuals sampled from 10 populations in Hainan Island.
npops = 10
nloci = 12
	Hha1				Hha2				Hha3				Hha4				Hha5				Hha6				Hha7				Hha8				Hha9				Hha10				Hha11				Hha12
pop = LM
LM1	108	108	108	108	155	159	159	163	134	134	134	134	144	147	150		116	116	116	116	141	145			131	131	135	135	222	222	222	222	126	126	129	129	157	159	159	159	163	163	163	163	86	86	92	92
LM2	103	108	108	108	155	159	163		126	126	126	132	144	147	150		116	116	116	116	141	141	141	141	129	135	135	135	222	222	228	228	126	126	126	126	159	159	159	159	159	159	163	163	?	?	?	?
LM4	108	108	108	108	155	159	163		134	134	134	134	?	?	?	?	116	116	116	116	141	145			?	?	?	?	222	222	222	222	126	126	129	129	?	?	?	?	?	?	?	?	86	86	92	92
LM5	103	108	108	108	155	159	163		124	132	132	132	144	150			132	132	132	132	141	141	145	145	127	127	131	131	222	222	222	222	129	129	129	129	157	157	159	159	163	163	163	163	86	86	94	94
LM6	103	108	108	108	155	159	163		126	132	132	132	144	147	150		116	116	116	116	141	141	141	141	129	129	135	135	224	224	228	228	126	126	126	126	159	159	159	159	159	159	163	163	86	86	92	92
LM7	103	108	108	108	155	159	163		124	132	132	132	144	150			132	132	132	132	141	141	145	145	127	127	131	131	222	222	222	222	129	129	129	129	159	159	159	159	159	159	163	163	86	86	92	92
LM8	103	108	108	108	155	159	163		126	132	132	132	144	147	150		116	116	116	116	141	141	141	141	129	129	135	135	222	222	228	228	126	126	126	126	159	159	159	159	159	159	163	163	86	86	92	92
LM9	103	108	108	108	155	159	163		126	132	?	?	144	147	150		116	116	116	116	141	141	141	141	129	135	135	135	222	222	228	228	126	126	126	126	159	159	159	159	159	159	163	163	86	86	92	92
pop = JX
JX1	103	108	108	108	155	159	163		126	132	132	132	144	147	150		116	116	116	116	141	141	141	141	129	135	135	135	224	224	224	230	126	126	126	126	159	159	159	159	159	159	163	163	86	86	92	92
JX2	103	108	108	108	155	159	163		126	132	132	132	144	147	150		116	116	116	116	141	141	141	141	129	129	137	137	226	226	226	230	126	126	126	126	159	159	159	159	159	159	163	163	86	86	92	92
JX3	103	108	108	108	155	159	163		126	132	132	132	144	147	150		116	116	116	116	141	141	141	141	129	129	137	137	224	224	224	232	126	126	126	126	159	159	159	159	159	159	163	163	86	86	92	92
JX4	103	108	108	108	155	159	163		126	132	132	132	144	147	150		116	116	116	116	141	141	141	141	129	129	135	135	224	224	224	230	126	126	126	126	159	159	159	159	159	159	163	163	86	86	92	92
JX5	103	108	108	108	159	159	163	163	126	132	132	132	144	144	147	150	116	116	116	116	143	143	143	143	133	133	133	133	222	222	228	228	126	129			159	159	159	159	157	157	157	157	86	86	86	86
JX6	103	108	108	108	159	159	163	163	132	132	132	132	147	147	150	150	116	116	116	116	141	141	153	153	133	133	133	133	?	?	?	?	129	129	129	129	159	159	159	159	159	159	159	159	86	86	86	92
JX7	103	108	108	108	159	159	163	163	126	132	132	132	147	147	150	150	116	116	116	116	141	153			133	133	133	133	224	224	224	228	129	129	129	129	157	159	159	159	159	159	159	159	86	86	86	92
JX8	103	108	108	108	159	159	163	163	132	132	132	132	147	147	150	150	116	116	116	116	141	153			133	133	133	133	224	224	224	228	129	129	129	129	?	?	?	?	159	159	159	159	86	86	86	92
JX9	103	108	108	108	155	159	163		126	126	132	132	144	147	150		116	116	116	116	141	141	141	141	129	137	137	137	226	226	226	226	126	126	126	126	159	159	159	159	159	159	163	163	86	86	92	92
pop = KF
KF1	103	108	108	108	159	159	159	163	124	124	132	132	144	147	147	150	116	116	116	116	?	?	?	?	127	127	133	133	222	222	222	222	129	129	129	129	157	157	159	159	159	159	165	165	88	88	94	94
KF2	103	108	108	108	159	159	159	163	126	132	132	132	144	144	147	147	132	132	132	132	145	145	145	145	137	137	137	137	224	228	228	228	126	126	129	129	159	159	159	159	159	159	159	159	78	86	86	86
KF3	103	108	108	108	159	159	159	163	126	132	132	132	144	144	147	147	130	130	130	130	145	145	145	145	137	137	137	137	224	228	228	228	126	129			159	159	159	159	159	159	159	159	78	78	86	86
KF5	103	108	108	108	159	159	163	163	126	132	132	132	144	144	147	147	?	?	?	?	145	145	145	145	137	137	137	137	224	228	228	228	126	129			159	159	159	159	159	159	159	159	78	78	86	86
KF6	103	108	108	108	159	159	163	163	126	132	132	132	144	144	147	147	132	132	132	132	145	145	145	145	137	137	137	137	224	228	228	228	126	129			159	159	159	159	159	159	159	159	78	78	86	86
KF8	103	108	108	108	159	159	159	163	126	132	132	132	144	144	147	147	130	130	130	130	145	145	145	145	137	137	137	137	224	224	230	230	126	129			159	159	159	159	159	159	159	159	78	78	86	86
KF9	103	108	108	108	159	159	163	163	126	132	132	132	144	144	147	147	130	130	130	130	145	145	145	145	137	137	137	137	226	226	226	226	126	129			159	159	159	159	159	159	159	165	78	78	86	86
pop = JF
JF1	103	108	108	108	159	159	159	163	132	132	132	132	144	147	150		116	116	116	116	141	141	141	141	135	135	135	135	226	226	226	226	126	126	126	126	159	159	159	159	159	159	159	163	86	86	92	92
JF3	103	108	108	108	155	159	163		126	132	132	132	144	147	150		116	116	116	116	141	141	141	141	129	129	135	135	224	224	224	230	126	126	126	126	159	159	159	159	159	159	163	163	86	86	92	92
JF4	103	108	108	108	155	159	163		132	132	132	132	144	147	150		116	116	116	116	141	141	141	141	129	129	135	135	222	222	222	230	126	126	126	126	159	159	159	159	159	159	163	163	86	86	92	92
JF5	103	108	108	108	159	159	159	163	134	134	134	134	144	144	147	150	116	116	116	116	143	143	143	143	133	133	133	133	224	224	230	230	126	129			159	159	159	159	157	157	157	157	86	86	86	86
JF6	103	108	108	108	159	159	159	159	124	124	124	124	144	147	147	147	?	?	?	?	141	141	141	141	135	135	135	135	222	222	228	228	129	129	129	129	157	157	159	159	161	161	161	165	86	86	86	86
JF7	103	108	108	108	159	159	159	159	124	124	124	124	144	147	147	147	130	130	130	130	141	141	141	141	135	135	135	135	222	222	228	228	129	129	129	129	157	157	159	159	161	165			86	86	86	86
JF8	103	108	108	108	159	159	159	159	124	124	124	124	?	?	?	?	130	130	130	130	141	141	141	141	135	135	135	135	222	222	228	228	129	129	129	129	157	157	159	159	161	165			86	86	86	86
pop = FJ
FJ1	103	108	108	108	155	159	163		126	132			144	147	150		116	116	116	116	141	141	141	141	129	135	135	135	224	224	228	228	126	126	126	126	159	159	159	159	159	159	163	163	86	86	92	92
FJ2	103	108	108	108	155	159	163		132	132	132	132	144	147	150		116	116	116	116	141	141	141	141	129	129	135	135	224	224	228	228	126	126	126	126	159	159	159	159	159	159	163	163	86	86	92	92
FJ3	103	108	108	108	155	159	163		126	132	132	132	144	147	150		116	116	116	116	141	141	141	141	129	129	135	135	224	224	228	228	126	126	126	126	159	159	159	159	159	159	163	163	86	86	92	92
FJ4	103	108	108	108	155	159	163		126	132	132	132	144	147	150		116	116	116	116	141	141	141	141	129	129	135	135	224	224	228	228	126	126	126	126	159	159	159	159	159	159	163	163	86	86	92	92
FJ5	103	108	108	108	155	159	163		126	132	132	132	144	147	150		116	116	116	116	141	141	141	141	129	129	135	135	224	224	228	228	126	126	126	126	159	159	159	159	159	159	163	163	86	86	92	92
FJ6	103	108	108	108	155	159	163		126	132	132	132	144	147	150		116	116	116	116	141	141	141	141	129	129	135	135	224	224	228	228	126	126	126	126	159	159	159	159	159	159	163	163	86	86	92	92
FJ7	103	108	108	108	155	159	163		126	132	132	132	144	147	150		116	116	116	116	141	141	141	141	129	129	135	135	224	224	228	228	126	126	126	126	159	159	159	159	159	159	163	163	86	86	92	92
FJ8	103	108	108	108	155	159	163		126	126	132	132	144	147	150		116	116	116	116	141	141	141	141	129	129	135	135	224	224	228	228	126	126	126	126	159	159	159	159	159	159	163	163	86	86	92	92
FJ9	103	108	108	108	155	159	163		126	132	132	132	144	147	150		?	?	?	?	141	141	141	141	129	129	135	135	?	?	?	?	?	?	?	?	?	?	?	?	?	?	?	?	?	?	?	?
pop = DL
DL2	108	108	108	108	159	159	159	159	?	?	?	?	144	147	150		116	116	116	116	143	143	143	143	133	137			224	228	228	228	126	126	126	126	157	159	159	159	159	159	159	159	86	94
DL3	108	108	108	108	159	159	159	159	124	132	132	132	144	147	150		116	116	116	116	143	143	143	143	133	133	137	137	224	228	228	228	126	126	126	126	157	159	159	159	159	159	159	159	86	94
DL4	108	108	108	108	159	159	159	159	124	132	132	132	144	147	150		116	116	116	116	143	143	143	143	133	133	137	137	224	228	228	228	126	126	126	126	157	159	159	159	159	159	159	159	86	94
DL5	108	108	108	108	159	159	159	159	124	132	132	132	144	147	150		116	116	116	116	143	143	143	143	133	137			224	228	228	228	126	126	126	126	157	159	159	159	159	159	159	159	86	94
DL6	108	108	108	108	159	159	159	159	124	132	132	132	144	147	150		116	116	116	116	143	143	143	143	133	137			224	228	228	228	126	126	126	126	157	159	159	159	159	159	159	159	86	94
DL7	108	108	108	108	159	159	159	159	124	132	132	132	144	147	150		116	116	116	116	143	143	143	143	133	137			?	?	?	?	126	126	126	126	157	159	159	159	159	159	159	159	86	94
DL8	108	108	108	108	159	159	159	159	124	132	132	132	144	147	150		116	116	116	116	143	143	143	143	133	137			224	228	228	228	126	126	126	126	157	159	159	159	159	159	159	159	86	94
pop = QW
QW1	108	108	108	108	159	159	159	163	124	132	132	132	144	147	147	150	116	116	116	116	145	145	145	145	133	133	133	133	224	224	228	228	126	126	129	129	157	159	159	159	159	159	159	159	86	94
QW2	103	108	108	108	159	159	159	159	124	124	124	124	144	147	147	147	130	130	130	130	141	141	141	141	135	135	135	135	222	222	228	228	129	129	129	129	?	?	?	?	161	165			86	86	86	86
QW3	103	108	108	108	159	159	159	159	124	124	124	124	144	147	147	147	130	130	130	130	141	141	141	141	135	135	135	135	222	222	228	228	129	129	129	129	157	157	159	159	161	165			86	86	86	86
QW4	103	108	108	108	159	159	159	159	124	124	124	124	144	147	147	147	130	130	130	130	141	141	141	141	135	135	135	135	222	222	228	228	129	129	129	129	157	157	159	159	161	161	165	165	86	86	86	86
QW5	108	108	108	108	159	159	159	163	134	134	134	134	144	147	147	150	116	116	116	116	145	145	145	145	133	133	133	133	226	226	230	230	126	126	129	129	?	?	?	?	159	165			86	86	86	94
QW6	103	108	108	108	155	159	163		126	132	132	132	144	147	150		116	116	116	116	141	141	141	141	129	129	135	135	224	224	228	228	126	126	126	126	159	159	159	159	159	159	163	163	86	86	92	92
QW7	103	108	108	108	159	159	159	159	124	124	124	124	144	147	147	147	130	130	130	130	141	141	141	141	135	135	135	135	222	222	228	228	129	129	129	129	157	157	159	159	161	161	165	165	86	86	86	86
pop = MR
MR1	103	108	108	108	159	159	159	163	126	132	132	132	144	144	147	150	116	116	116	116	143	143	143	143	133	133	133	133	222	222	228	228	126	129			159	159	159	159	157	157	157	157	86	86	86	86
MR2	103	108	108	108	155	159	163		126	132	132	132	144	147	150		116	116	116	116	141	141	141	141	129	129	137	137	226	226	226	230	126	126	126	126	159	159	159	159	159	159	163	163	86	86	92	92
MR3	103	108	108	108	155	159	163		126	132	132	132	144	147	150		116	116	116	116	141	141	141	141	129	129	137	137	226	226	226	226	126	126	126	126	159	159	159	159	159	159	163	163	86	86	92	92
MR4	103	108	108	108	155	159	163		126	132	132	132	144	147	150		116	116	116	116	141	141	141	141	129	129	137	137	226	226	226	226	126	126	126	126	159	159	159	159	159	159	163	163	86	86	92	92
MR5	103	108	108	108	155	159	163		126	132	132	132	144	147	150		116	116	116	116	141	141	141	141	129	137	137	137	228	228	228	232	126	126	126	126	159	159	159	159	159	159	163	163	86	86	92	92
MR6	103	108	108	108	155	159	163		126	132	132	132	144	147	150		116	116	116	116	141	141	141	141	129	129	135	135	226	226	226	226	126	126	126	126	159	159	159	159	159	159	163	163	86	86	92	92
pop = BW
BW1	103	108	108	108	155	159	163		126	126	132	132	144	147	150		116	116	116	116	141	141	141	141	129	135	135	135	224	224	228	228	126	126	126	126	159	159	159	159	159	159	163	163	86	86	92	92
BW2	103	108	108	108	155	159	163		126	126	132	132	144	147	150		116	116	116	116	141	141	141	141	129	135	135	135	224	224	228	228	126	126	126	126	159	159	159	159	159	159	163	163	86	86	92	92
BW3	103	108	108	108	155	159	163		126	132	132	132	144	147	150		116	116	116	116	141	141	141	141	129	129	135	135	224	224	228	228	126	126	126	126	159	159	159	159	159	159	163	163	86	86	92	92
BW4	103	108	108	108	155	159	163		126	132	132	132	144	147	150		116	116	116	116	141	141	141	141	129	129	135	135	224	224	228	228	126	126	126	126	159	159	159	159	159	159	163	163	86	86	92	92
BW5	103	108	108	108	155	159	163		126	132	132	132	144	147	150		116	116	116	116	141	141	141	141	129	129	135	135	224	224	228	228	126	126	126	126	159	159	159	159	159	159	163	163	86	86	92	92
BW6	103	108	108	108	155	159	163		126	126	132	132	144	147	150		116	116	116	116	141	141	141	141	129	135	135	135	?	?	?	?	126	126	126	126	159	159	159	159	159	159	163	163	86	86	92	92
BW7	103	108	108	108	155	159	163		126	132	132	132	144	147	150		116	116	116	116	141	141	141	141	129	129	135	135	224	224	228	228	126	126	126	126	159	159	159	159	159	159	163	163	86	86	92	92
BW8	103	108	108	108	155	159	163		126	132	132	132	144	147	150		116	116	116	116	141	141	141	141	129	129	135	135	224	224	228	228	126	126	126	126	159	159	159	159	159	159	163	163	86	86	92	92
pop = BL
BL1	103	108	108	108	159	159	159	159	?	?	?	?	144	147	147	147	130	130	130	130	141	141	141	141	135	135	135	135	?	?	?	?	129	129	129	129	157	157	159	159	161	165			86	86	86	86
BL2	103	108	108	108	159	159	159	159	124	132	132	132	144	147	147	147	130	130	130	130	141	141	141	141	?	?	?	?	222	222	228	228	129	129	129	129	157	157	159	159	161	165			78	86
BL3	103	108	108	108	159	159	159	159	124	124	124	124	144	147	147	147	130	130	130	130	141	141	141	141	135	135	135	135	222	222	228	228	129	129	129	129	157	157	159	159	161	161	165	165	78	86	86	86
BL4	103	108	108	108	159	159	159	159	124	124	124	124	144	147	147	147	130	130	130	130	141	141	141	141	?	?	?	?	222	222	228	228	129	129	129	129	157	157	159	159	161	165			78	86	86	86
BL5	103	108	108	108	155	159	163		126	132	132	132	144	147	150		116	116	116	116	141	141	141	141	129	129	135	135	224	224	228	228	126	126	126	126	159	159	159	159	159	159	163	163	86	86	92	92
BL6	103	108	108	108	155	159	159	163	126	132	132	132	144	147	150		116	116	116	116	141	141	141	141	129	129	133	133	224	224	228	228	126	126	126	126	159	159	159	159	159	159	163	163	86	86	92	92
BL7	103	108	108	108	159	159	159	163	124	132	132	132	144	147	147	150	116	116	116	116	141	141	145	145	127	127	133	133	224	224	224	224	129	129	129	129	157	157	159	159	159	165			88	88	94	94
BL8	103	108	108	108	159	159	159	159	124	124	124	132	144	147	147	147	?	?	?	?	141	141	141	141	135	135	135	135	?	?	?	?	129	129	129	129	157	157	159	159	161	165			86	86	86	86
Missing alleles were coded as question marks. Hopea hainanensis is autopolyploid, thus genotypes with ambiguous dosage information are represented by the corresponding allelic phenotypes.
