# Supplementary material for: Genetic diversity and population structure in the endangered tree Hopea hainanensis (Dipterocarpaceae) on Hainan Island, China
Source: PLoS One. 2020 Nov 30;15(11):e0241452. doi: 10.1371/journal.pone.0241452 (PMC7703895; doi:10.1371/journal.pone.0241452)
Supplement: S1 Table — Two options, “Consider negative PCR” and “Consider selfing”, were combined along with optimal model selection. (XLSX) [file pone.0241452.s002.xlsx]

## Sheet: S1 Table 
	Aditional parameter considered	The polysomic inheritance models in Polygene
		RCS	PRCS	CES	PES rs=0.25	PES rs=0.50
	Both selfing and negative PCR	4021.22	3906.25	3896.15	3974.81	3940.64
	Only selfing	3969.82	3854.85	3844.75	3923.41	3889.25
	Only negative PCR	3505.15	3390.65	3380.58	3458.93	3424.91
	Neither selfing nor negative PCR	3453.75	3339.25	3329.18	3407.53	3373.52
	RCS: Random chromosome segregation, PRCS: Pure random chromatid segregation, CES: Complete equational segregation, PES: partial equational segregation. rs: single chromatid recombination rate.
