# Supplementary material for: Genetic diversity and population structure in the endangered tree Hopea hainanensis (Dipterocarpaceae) on Hainan Island, China
Source: PLoS One. 2020 Nov 30;15(11):e0241452. doi: 10.1371/journal.pone.0241452 (PMC7703895; doi:10.1371/journal.pone.0241452)
Supplement: S2 Table — (XLSX) [file pone.0241452.s003.xlsx]

## Sheet: S2 Table 
	Populations	LM	KF	JF	JX	FJ	MR	DL	BW	QW	BL
	LM
	KF	0.185
	JF	0.066	0.182
	JX	0.071	0.171	0.076
	FJ	0.075	0.26	0.11	0.06
	MR	0.078	0.212	0.103	0.041	0.064
	DL	0.245	0.257	0.224	0.183	0.266	0.223
	BW	0.073	0.262	0.107	0.062	0.001	0.068	0.271
	QW	0.118	0.168	0.029	0.136	0.191	0.18	0.259	0.187
	BL	0.11	0.176	0.027	0.12	0.162	0.165	0.264	0.161	0.016
